# Supplementary material for: Large-Scale Meta-Longitudinal Microbiome Data with a Known Batch Factor
Source: Genes (Basel). 2022 Feb 22;13(3):392. doi: 10.3390/genes13030392 (PMC8953633; doi:10.3390/genes13030392)
Supplement: Supplementary file 1 [file genes-13-00392-s001.zip]

Archive with 4 entries (4 files):
- Supplementary Files/Supplementary Figure S1 -- Revision.png
- Supplementary Files/Supplementary Figure S2 -- Revision.png
- Supplementary Files/Supplementary File Table S1. Meta Sample Profile Information .xlsx
- Supplementary Files/Supplementary File Table S2. FE and TSEA.xlsx
