# Supplementary material for: Large-Scale Meta-Longitudinal Microbiome Data with a Known Batch Factor
Source: Genes (Basel). 2022 Feb 22;13(3):392. doi: 10.3390/genes13030392 (PMC8953633; doi:10.3390/genes13030392)
Supplement: Supplementary file 1 [file genes-13-00392-s001.zip › Supplementary Files/Supplementary File Table S1. Meta Sample Profile Information .xlsx]

## Sheet: metadata-For-MimicScenario(S1)
SampleID	sample.labels	barcode.sequence	body.id	linker.primersequnece	trial	time	time.var	animal.ID	treatment	input.file.name	primer.sets
C_D0_3008	S1_q1_3008	ATTCCT	R26	CCTACGGGNGGWGCAG	Trial#1	D_00	0	3008	C	A1	V3/V4
C_D1_3008	S2_q2_3008	TCACAA	R36	CCTACGGGNGGWGCAG	Trial#1	D_01	1	3008	C	C1	V3/V4
C_D3_3008	S3_q3_3008	AAGATG	R46	CCTACGGGNGGWGCAG	Trial#1	D_03	3	3008	C	E1	V3/V4
C_D7_3008	S4_q4_3008	AATGGT	R56	CCTACGGGNGGWGCAG	Trial#1	D_07	7	3008	C	G1	V3/V4
C_D9_3008	S5_q5_3008	ACGAAT	R67	CCTACGGGNGGWGCAG	Trial#1	D_09	9	3008	C	I1	V3/V4
C_D11_3008	S6_q6_3008	GAACGG	R77	CCTACGGGNGGWGCAG	Trial#1	D_11	11	3008	C	K1	V3/V4
C_D14_3008	S1_50_3008	ACGTAT	R87	CCTACGGGNGGWGCAG	Trial#1	D_14	14	3008	C	M1	V3/V4
C_E0_3008	Y11_3008	GCCAAT	R6	CCTACGGGNGGWGCAG	Trial#2	E0	22	3008	C	PA1	V1/V3
C_E2_3008	Y1_3008	CCGTCC	R16	CCTACGGGNGGWGCAG	Trial#2	E2	50	3008	C	PB1	V1/V3
C_D0_3025	S7_56_3025	CTGGAG	R27	CCTACGGGNGGWGCAG	Trial#1	D_00	0	3025	C	A2	V3/V4
C_D1_3025	S8_57_3025	GCTATA	R37	CCTACGGGNGGWGCAG	Trial#1	D_01	1	3025	C	C2	V3/V4
C_D3_3025	S9_58_3025	AGATTC	R47	CCTACGGGNGGWGCAG	Trial#1	D_03	3	3025	C	E2	V3/V4
C_D7_3025	S10_59_3025	AGCCTG	R57	CCTACGGGNGGWGCAG	Trial#1	D_07	7	3025	C	G2	V3/V4
C_D9_3025	S11_60_3025	CATGAC	R68	CCTACGGGNGGWGCAG	Trial#1	D_09	9	3025	C	I2	V3/V4
C_D11_3025	S12_61_3025	GGAGTA	R78	CCTACGGGNGGWGCAG	Trial#1	D_11	11	3025	C	K2	V3/V4
C_D14_3025	S13_62_3025	CAACTC	R88	CCTACGGGNGGWGCAG	Trial#1	D_14	14	3025	C	M2	V3/V4
C_E0_3025	Y12_3025	CAGATC	R7	CCTACGGGNGGWGCAG	Trial#2	E0	22	3025	C	PA2	V1/V3
C_E2_3025	Y2_3025	GCGTAG	R17	CCTACGGGNGGWGCAG	Trial#2	E2	50	3025	C	PB2	V1/V3
C_D0_3441	S14_63_3441	GTTAGA	R28	CCTACGGGNGGWGCAG	Trial#1	D_00	0	3441	C	A3	V3/V4
C_D1_3441	S15_64_3441	GAGTTA	R38	CCTACGGGNGGWGCAG	Trial#1	D_01	1	3441	C	C3	V3/V4
C_D3_3441	S16_65_3441	TGCGAA	R48	CCTACGGGNGGWGCAG	Trial#1	D_03	3	3441	C	E3	V3/V4
C_D7_3441	S18_66_3441	AGCGAC	R58	CCTACGGGNGGWGCAG	Trial#1	D_07	7	3441	C	G3	V3/V4
C_D9_3441	S19_67_3441	CTACGC	R69	CCTACGGGNGGWGCAG	Trial#1	D_09	9	3441	C	I3	V3/V4
C_D11_3441	S20_68_3441	TACGTT	R79	CCTACGGGNGGWGCAG	Trial#1	D_11	11	3441	C	K3	V3/V4
C_D14_3441	S15_3441	GTATGC	R89	CCTACGGGNGGWGCAG	Trial#1	D_14	14	3441	C	M3	V3/V4
C_E0_3441	Y13_3441	ACTTGA	R8	CCTACGGGNGGWGCAG	Trial#2	E0	22	3441	C	PA3	V1/V3
C_E2_3441	Y3_3441	GTCCGC	R18	CCTACGGGNGGWGCAG	Trial#2	E2	50	3441	C	PB3	V1/V3
C_D0_3442	S7_76_3442	GCATCC	R29	CCTACGGGNGGWGCAG	Trial#1	D_00	0	3442	C	A4	V3/V4
C_D1_3442	S8_77_3442	AACGTA	R39	CCTACGGGNGGWGCAG	Trial#1	D_01	1	3442	C	C4	V3/V4
C_D3_3442	S9_78_3442	GAACCT	R49	CCTACGGGNGGWGCAG	Trial#1	D_03	3	3442	C	E4	V3/V4
C_D7_3442	S10_79_3442	TTCAAC	R59	CCTACGGGNGGWGCAG	Trial#1	D_07	7	3442	C	G4	V3/V4
C_D9_3442	S11_80_3442	TGTGCC	R70	CCTACGGGNGGWGCAG	Trial#1	D_09	9	3442	C	I4	V3/V4
C_D11_3442	S12_81_3442	TCAGCG	R80	CCTACGGGNGGWGCAG	Trial#1	D_11	11	3442	C	K4	V3/V4
C_D14_3442	S13_82_3442	TCTGCA	R90	CCTACGGGNGGWGCAG	Trial#1	D_14	14	3442	C	M4	V3/V4
C_E0_3442	Y14_3442	GATCAG	R9	CCTACGGGNGGWGCAG	Trial#2	E0	22	3442	C	PA4	V1/V3
C_E2_3442	Y4_3442	GTGAAA	R19	CCTACGGGNGGWGCAG	Trial#2	E2	50	3442	C	PB4	V1/V3
C_D0_3443	S14_83_3443	GGTTGT	R30	CCTACGGGNGGWGCAG	Trial#1	D_00	0	3443	C	A5	V3/V4
C_D1_3443	S15_84_3443	GAGAAT	R40	CCTACGGGNGGWGCAG	Trial#1	D_01	1	3443	C	C5	V3/V4
C_D3_3443	S16_85_3443	GTCATG	R50	CCTACGGGNGGWGCAG	Trial#1	D_03	3	3443	C	E5	V3/V4
C_D7_3443	S18_86_3443	ATTGAG	R60	CCTACGGGNGGWGCAG	Trial#1	D_07	7	3443	C	G5	V3/V4
C_D9_3443	S19_87_3443	ATCTGC	R71	CCTACGGGNGGWGCAG	Trial#1	D_09	9	3443	C	I5	V3/V4
C_D11_3443	S20_88_3443	GTCTGA	R81	CCTACGGGNGGWGCAG	Trial#1	D_11	11	3443	C	K5	V3/V4
C_D14_3443	S16_3443	TGATGC	R91	CCTACGGGNGGWGCAG	Trial#1	D_14	14	3443	C	M5	V3/V4
C_E0_3443	Y15_3443	TAGCTT	R10	CCTACGGGNGGWGCAG	Trial#2	E0	22	3443	C	PA5	V1/V3
C_E2_3443	Y5_3443	GTGGCC	R20	CCTACGGGNGGWGCAG	Trial#2	E2	50	3443	C	PB5	V1/V3
P_D0_3022	S7_q7_3022	GTTTCG	R21	CCTACGGGNGGWGCAG	Trial#1	D_00	0	3022	P	B1	V3/V4
P_D1_3022	S8_q8_3022	TACCGT	R31	CCTACGGGNGGWGCAG	Trial#1	D_01	1	3022	P	D1	V3/V4
P_D3_3022	S9_q9_3022	TTGCAT	R41	CCTACGGGNGGWGCAG	Trial#1	D_03	3	3022	P	F1	V3/V4
P_D7_3022	S10_q10_3022	CCGAGA	R51	CCTACGGGNGGWGCAG	Trial#1	D_07	7	3022	P	H1	V3/V4
P_D9_3022	S11_q11_3022	CGGAAC	R61	CCTACGGGNGGWGCAG	Trial#1	D_09	9	3022	P	J1	V3/V4
P_D11_3022	S12_q12_3022	CTAGAA	R72	CCTACGGGNGGWGCAG	Trial#1	D_11	11	3022	P	L1	V3/V4
P_D14_3022	S13_q13_3022	TAGCGA	R82	CCTACGGGNGGWGCAG	Trial#1	D_14	14	3022	P	N1	V3/V4
P_E0_3022	Y16_3022	ATCACG	R1	CCTACGGGNGGWGCAG	Trial#2	E0	22	3022	P	CA1	V1/V3
P_E2_3022	Y6_3022	GGCTAC	R11	CCTACGGGNGGWGCAG	Trial#2	E2	50	3022	P	CB1	V1/V3
P_D0_3407	S14_q14_3407	CGTACG	R22	CCTACGGGNGGWGCAG	Trial#1	D_00	0	3407	P	B2	V3/V4
P_D1_3407	S15_q15_3407	CCAACT	R32	CCTACGGGNGGWGCAG	Trial#1	D_01	1	3407	P	D2	V3/V4
P_D3_3407	S16_q16_3407	TGGATT	R42	CCTACGGGNGGWGCAG	Trial#1	D_03	3	3407	P	F2	V3/V4
P_D7_3407	S18_q17_3407	GGCACA	R52	CCTACGGGNGGWGCAG	Trial#1	D_07	7	3407	P	H2	V3/V4
P_D9_3407	S19_q18_3407	GTAACA	R62	CCTACGGGNGGWGCAG	Trial#1	D_09	9	3407	P	J2	V3/V4
P_D11_3407	S20_q19_3407	GGACTT	R73	CCTACGGGNGGWGCAG	Trial#1	D_11	11	3407	P	L2	V3/V4
P_D14_3407	S12_3407	GATATT	R83	CCTACGGGNGGWGCAG	Trial#1	D_14	14	3407	P	N2	V3/V4
P_E0_3407	Y18_3407	CGATGT	R2	CCTACGGGNGGWGCAG	Trial#2	E0	22	3407	P	CA2	V1/V3
P_E2_3407	Y7_3407	CTTGTA	R12	CCTACGGGNGGWGCAG	Trial#2	E2	50	3407	P	CB2	V1/V3
P_D0_3425	S2_51_3425	GAGTGG	R23	CCTACGGGNGGWGCAG	Trial#1	D_00	0	3425	P	B3	V3/V4
P_D1_3425	S3_52_3425	TCAAGG	R33	CCTACGGGNGGWGCAG	Trial#1	D_01	1	3425	P	D3	V3/V4
P_D3_3425	S4_53_3425	TCTCTT	R43	CCTACGGGNGGWGCAG	Trial#1	D_03	3	3425	P	F3	V3/V4
P_D7_3425	S5_54_3425	CCTGGT	R53	CCTACGGGNGGWGCAG	Trial#1	D_07	7	3425	P	H3	V3/V4
P_D9_3425	S6_55_3425	TATAGC	R64	CCTACGGGNGGWGCAG	Trial#1	D_09	9	3425	P	J3	V3/V4
P_D11_3425	S1_70_3425	ACCAGT	R74	CCTACGGGNGGWGCAG	Trial#1	D_11	11	3425	P	L3	V3/V4
P_D14_3425	S2_71_3425	TATACT	R84	CCTACGGGNGGWGCAG	Trial#1	D_14	14	3425	P	N3	V3/V4
P_E0_3425	Y19_3425	TTAGGC	R3	CCTACGGGNGGWGCAG	Trial#2	E0	22	3425	P	CA3	V1/V3
P_E2_3425	Y8_3425	AGTCAA	R13	CCTACGGGNGGWGCAG	Trial#2	E2	50	3425	P	CB3	V1/V3
P_D0_3453	S3_72_3453	TTCCGA	R24	CCTACGGGNGGWGCAG	Trial#1	D_00	0	3453	P	B4	V3/V4
P_D1_3453	S4_73_3453	CCTTCT	R34	CCTACGGGNGGWGCAG	Trial#1	D_01	1	3453	P	D4	V3/V4
P_D3_3453	S5_74_3453	ATGACT	R44	CCTACGGGNGGWGCAG	Trial#1	D_03	3	3453	P	F4	V3/V4
P_D7_3453	S6_75_3453	CAGGCT	R54	CCTACGGGNGGWGCAG	Trial#1	D_07	7	3453	P	H4	V3/V4
P_D9_3453	S1_90_3453	TCTACA	R65	CCTACGGGNGGWGCAG	Trial#1	D_09	9	3453	P	J4	V3/V4
P_D11_3453	S2_91_3453	ATTATC	R75	CCTACGGGNGGWGCAG	Trial#1	D_11	11	3453	P	L4	V3/V4
P_D14_3453	S3_92_3453	TCTAGA	R85	CCTACGGGNGGWGCAG	Trial#1	D_14	14	3453	P	N4	V3/V4
P_E0_3453	Y20_3453	TGACCA	R4	CCTACGGGNGGWGCAG	Trial#2	E0	22	3453	P	CA4	V1/V3
P_E2_3453	Y9_3453	AGTTCC	R14	CCTACGGGNGGWGCAG	Trial#2	E2	50	3453	P	CB4	V1/V3
P_D0_3465	S4_93_3465	ACTGAT	R25	CCTACGGGNGGWGCAG	Trial#1	D_00	0	3465	P	B5	V3/V4
P_D1_3465	S5_94_3465	GGATAA	R35	CCTACGGGNGGWGCAG	Trial#1	D_01	1	3465	P	D5	V3/V4
P_D3_3465	S6_95_3465	CATAAG	R45	CCTACGGGNGGWGCAG	Trial#1	D_03	3	3465	P	F5	V3/V4
P_D7_3465	S7_96_3465	AACACT	R55	CCTACGGGNGGWGCAG	Trial#1	D_07	7	3465	P	H5	V3/V4
P_D9_3465	S8_97_3465	AATCCA	R66	CCTACGGGNGGWGCAG	Trial#1	D_09	9	3465	P	J5	V3/V4
P_D11_3465	S9_98_3465	CGAATA	R76	CCTACGGGNGGWGCAG	Trial#1	D_11	11	3465	P	L5	V3/V4
P_D14_3465	S10_99_3465	GCTCCA	R86	CCTACGGGNGGWGCAG	Trial#1	D_14	14	3465	P	N5	V3/V4
P_E0_3465	Y22_3465	ACAGTG	R5	CCTACGGGNGGWGCAG	Trial#2	E0	22	3465	P	CA5	V1/V3
P_E2_3465	Y10_3465	ATGTCA	R15	CCTACGGGNGGWGCAG	Trial#2	E2	50	3465	P	CB5	V1/V3
