# Supplementary material for: Large-Scale Meta-Longitudinal Microbiome Data with a Known Batch Factor
Source: Genes (Basel). 2022 Feb 22;13(3):392. doi: 10.3390/genes13030392 (PMC8953633; doi:10.3390/genes13030392)
Supplement: Supplementary file 1 [file genes-13-00392-s001.zip › Supplementary Files/Supplementary File Table S2. FE and TSEA.xlsx]

## Sheet: ARSyNSeq--FE
Pathway	Size	Hits	Statistic Q	Expected Q	Pval	Holm p	FDR
Biosynthesis of vancomycin group antibiotics	11	1	25.0419	1.1236	5.10184e-07	5.50999e-05	5.50999e-05
Xylene degradation	32	1	17.1667	1.1236	4.91275e-05	0.00525665	0.00176859
Dioxin degradation	25	1	17.1667	1.1236	4.91275e-05	0.00525665	0.00176859
D-Alanine metabolism	5	3	10.6348	1.1236	0.000131906	0.0138501	0.00356145
Porphyrin and chlorophyll metabolism	76	29	10.3979	1.1236	0.000204904	0.02131	0.00442593
Butanoate metabolism	77	19	6.64834	1.1236	0.000343558	0.0353864	0.00618404
Tryptophan metabolism	61	3	9.4317	1.1236	0.000523024	0.0533484	0.00806951
Polyketide sugar unit biosynthesis	28	4	10.2392	1.1236	0.000729169	0.0736461	0.00984378
Benzoate degradation	82	5	7.45262	1.1236	0.00125241	0.125241	0.0146237
Selenocompound metabolism	21	9	7.32515	1.1236	0.00135404	0.13405	0.0146237
Chloroalkane and chloroalkene degradation	28	7	5.50827	1.1236	0.00237494	0.232744	0.0222092
Pentose and glucuronate interconversions	55	19	6.59382	1.1236	0.00246769	0.239366	0.0222092
Starch and sucrose metabolism	87	29	4.98576	1.1236	0.00277532	0.266431	0.0230565
Folate biosynthesis	31	14	6.45747	1.1236	0.00334948	0.3182	0.0258388
Valine, leucine and isoleucine degradation	66	8	4.78568	1.1236	0.00416773	0.391766	0.0293116
Streptomycin biosynthesis	15	7	6.18078	1.1236	0.00434246	0.403848	0.0293116
Limonene and pinene degradation	5	1	8.74232	1.1236	0.00466421	0.429107	0.0296315
Fatty acid degradation	39	6	5.78764	1.1236	0.00503358	0.458056	0.0302015
Naphthalene degradation	18	2	6.13314	1.1236	0.00567904	0.511113	0.0322809
Sulfur metabolism	74	7	5.95258	1.1236	0.00667511	0.594084	0.0360456
Lysine degradation	69	5	4.29223	1.1236	0.00735883	0.647577	0.0378454
Degradation of aromatic compounds	171	4	5.56113	1.1236	0.00867286	0.754539	0.0425759
Pyruvate metabolism	86	34	3.93187	1.1236	0.00925293	0.795752	0.0434485
Ascorbate and aldarate metabolism	38	4	5.36923	1.1236	0.016291	1	0.0713731
Nitrotoluene degradation	9	5	5.67353	1.1236	0.0165216	1	0.0713731
Fatty acid metabolism	60	15	3.90638	1.1236	0.0212382	1	0.0811302
Phenylalanine, tyrosine and tryptophan biosynthesis	70	28	3.61838	1.1236	0.0213676	1	0.0811302
Amino sugar and nucleotide sugar metabolism	126	43	3.48615	1.1236	0.0236033	1	0.0811302
N-Glycan biosynthesis	42	1	5.67149	1.1236	0.0238012	1	0.0811302
Fructose and mannose metabolism	88	27	3.59968	1.1236	0.0238635	1	0.0811302
Histidine metabolism	38	13	3.57078	1.1236	0.0238736	1	0.0811302
Fatty acid biosynthesis	28	13	3.83298	1.1236	0.0240386	1	0.0811302
Synthesis and degradation of ketone bodies	8	1	5.58638	1.1236	0.0249099	1	0.0815232
Purine metabolism	179	44	3.65567	1.1236	0.0299984	1	0.095289
Vitamin B6 metabolism	15	6	3.86122	1.1236	0.0317457	1	0.0972707
Glycerolipid metabolism	61	11	3.5921	1.1236	0.0330669	1	0.0972707
Glycerophospholipid metabolism	66	10	3.66787	1.1236	0.0333242	1	0.0972707
D-Glutamine and D-glutamate metabolism	6	4	4.09036	1.1236	0.0370553	1	0.104613
Pantothenate and CoA biosynthesis	29	15	3.17169	1.1236	0.0388439	1	0.104613
Galactose metabolism	71	14	3.2551	1.1236	0.0391086	1	0.104613
Glycolysis / Gluconeogenesis	82	25	3.04569	1.1236	0.039714	1	0.104613
Tyrosine metabolism	67	6	3.13166	1.1236	0.0413235	1	0.105628
Tetracycline biosynthesis	17	4	3.44137	1.1236	0.0420556	1	0.105628
Riboflavin metabolism	31	6	3.9602	1.1236	0.0432978	1	0.106276
Lipoic acid metabolism	4	1	4.31047	1.1236	0.0495828	1	0.118999
Oxidative phosphorylation	21	6	3.32853	1.1236	0.0508289	1	0.119337
Carbon fixation pathways in prokaryotes	101	35	3.00042	1.1236	0.0551221	1	0.126663
Glycine, serine and threonine metabolism	91	29	2.72528	1.1236	0.060573	1	0.131396
Linoleic acid metabolism	20	1	3.93692	1.1236	0.0608313	1	0.131396
Bisphenol degradation	3	1	3.93692	1.1236	0.0608313	1	0.131396
Cysteine and methionine metabolism	78	28	2.61206	1.1236	0.062805	1	0.132999
Phenylalanine metabolism	76	7	2.63367	1.1236	0.0689774	1	0.142935
Methane metabolism	147	24	2.61809	1.1236	0.0701442	1	0.142935
Citrate cycle (TCA cycle)	57	23	2.79067	1.1236	0.0750712	1	0.150142
Biosynthesis of amino acids	223	114	2.54669	1.1236	0.0784273	1	0.150696
Arginine and proline metabolism	126	30	2.51688	1.1236	0.0791546	1	0.150696
Propanoate metabolism	82	20	2.46645	1.1236	0.0795341	1	0.150696
Carbon metabolism	299	76	2.41689	1.1236	0.0847332	1	0.157779
Flavone and flavonol biosynthesis	3	1	3.22284	1.1236	0.0904405	1	0.162101
Chlorocyclohexane and chlorobenzene degradation	33	1	3.22284	1.1236	0.0904405	1	0.162101
Aminobenzoate degradation	35	3	2.67493	1.1236	0.0924909	1	0.162101
Biotin metabolism	19	10	2.53356	1.1236	0.0930578	1	0.162101
Pentose phosphate pathway	67	18	2.4032	1.1236	0.0998149	1	0.171111
Glyoxylate and dicarboxylate metabolism	68	18	2.25782	1.1236	0.106378	1	0.178857
Alanine, aspartate and glutamate metabolism	65	24	2.38735	1.1236	0.107645	1	0.178857
Nicotinate and nicotinamide metabolism	48	13	2.20317	1.1236	0.125484	1	0.205337
beta-Alanine metabolism	40	5	2.06937	1.1236	0.144735	1	0.231524
Valine, leucine and isoleucine biosynthesis	15	11	2.13114	1.1236	0.145774	1	0.231524
Phenylpropanoid biosynthesis	18	3	2.06616	1.1236	0.160643	1	0.250629
Cyanoamino acid metabolism	32	6	2.00133	1.1236	0.166143	1	0.250629
Terpenoid backbone biosynthesis	28	11	1.84586	1.1236	0.166661	1	0.250629
Peptidoglycan biosynthesis	17	10	2.01699	1.1236	0.167086	1	0.250629
Carbapenem biosynthesis	10	2	2.1237	1.1236	0.170528	1	0.250694
Pyrimidine metabolism	85	32	1.85032	1.1236	0.171772	1	0.250694
2-Oxocarboxylic acid metabolism	67	24	1.62982	1.1236	0.213742	1	0.304958
One carbon pool by folate	27	13	1.60206	1.1236	0.218044	1	0.304958
Photosynthesis	2	1	1.71401	1.1236	0.218713	1	0.304958
C5-Branched dibasic acid metabolism	21	5	1.65566	1.1236	0.220247	1	0.304958
Phosphonate and phosphinate metabolism	21	3	1.45245	1.1236	0.255922	1	0.349868
Lysine biosynthesis	46	15	1.42895	1.1236	0.271398	1	0.36399
Sphingolipid metabolism	37	2	1.35637	1.1236	0.272993	1	0.36399
Biosynthesis of unsaturated fatty acids	17	1	1.29159	1.1236	0.286175	1	0.376913
Thiamine metabolism	23	12	1.30479	1.1236	0.297763	1	0.384915
Primary bile acid biosynthesis	14	1	1.20545	1.1236	0.302942	1	0.384915
Secondary bile acid biosynthesis	1	1	1.20545	1.1236	0.302942	1	0.384915
Nitrogen metabolism	49	9	1.18466	1.1236	0.311719	1	0.391461
Other glycan degradation	10	2	1.01544	1.1236	0.350863	1	0.428058
Tropane, piperidine and pyridine alkaloid biosynthesis	20	5	1.16506	1.1236	0.352324	1	0.428058
Ubiquinone and other terpenoid-quinone biosynthesis	50	8	0.994975	1.1236	0.353048	1	0.428058
Glutathione metabolism	40	5	1.0679	1.1236	0.356715	1	0.428058
Taurine and hypotaurine metabolism	20	2	0.916386	1.1236	0.373785	1	0.443613
Drug metabolism - other enzymes	19	9	1.03315	1.1236	0.379963	1	0.446044
Carbon fixation in photosynthetic organisms	36	12	1.063	1.1236	0.388782	1	0.451489
Glycosphingolipid biosynthesis - globo series	14	2	0.95644	1.1236	0.417498	1	0.479678
Lipopolysaccharide biosynthesis	17	12	0.645491	1.1236	0.457068	1	0.519614
Butirosin and neomycin biosynthesis	3	1	0.580409	1.1236	0.475422	1	0.534849
Zeatin biosynthesis	3	1	0.455943	1.1236	0.527156	1	0.586937
Glycosaminoglycan degradation	14	2	0.520628	1.1236	0.539115	1	0.594127
Arachidonic acid metabolism	42	1	0.353914	1.1236	0.577539	1	0.630043
Isoquinoline alkaloid biosynthesis	34	3	0.416284	1.1236	0.650032	1	0.695324
Glycosphingolipid biosynthesis - ganglio series	14	1	0.234544	1.1236	0.650341	1	0.695324
Novobiocin biosynthesis	19	4	0.502121	1.1236	0.656694	1	0.695324
Retinol metabolism	40	1	0.134806	1.1236	0.731174	1	0.752064
Metabolism of xenobiotics by cytochrome P450	24	1	0.134806	1.1236	0.731174	1	0.752064
Drug metabolism - cytochrome P450	21	1	0.134806	1.1236	0.731174	1	0.752064
Inositol phosphate metabolism	52	2	0.157666	1.1236	0.86251	1	0.878783
Biosynthesis of ansamycins	1	1	0.0136211	1.1236	0.913063	1	0.91678
Biosynthesis of siderophore group nonribosomal peptides	3	1	0.0124772	1.1236	0.91678	1	0.91678

## Sheet: ComBatSeq--FE
Pathway	Size	Hits	Statistic Q	Expected Q	Pval	Holm p	FDR
Biosynthesis of vancomycin group antibiotics	11	1	25.2693	1.1236	4.44471e-07	4.75584e-05	4.75584e-05
Vitamin B6 metabolism	15	6	14.0021	1.1236	1.30698e-06	0.00013854	6.99234e-05
Starch and sucrose metabolism	87	26	10.4977	1.1236	3.77085e-06	0.000395939	0.000119849
Polyketide sugar unit biosynthesis	28	4	14.5871	1.1236	4.48035e-06	0.000465957	0.000119849
Folate biosynthesis	31	11	8.32685	1.1236	1.66052e-05	0.00171033	0.000344644
Glycine, serine and threonine metabolism	91	26	7.83644	1.1236	1.96119e-05	0.00200041	0.000344644
D-Glutamine and D-glutamate metabolism	6	4	16.0632	1.1236	2.25468e-05	0.00227723	0.000344644
Phenylpropanoid biosynthesis	18	3	10.5707	1.1236	9.9355e-05	0.0099355	0.00132887
Cyanoamino acid metabolism	32	6	9.52392	1.1236	0.000122458	0.0121234	0.0014559
Amino sugar and nucleotide sugar metabolism	126	43	6.48027	1.1236	0.000140239	0.0137435	0.00150056
Degradation of aromatic compounds	171	4	9.60189	1.1236	0.000156272	0.0151584	0.00150897
Naphthalene degradation	18	2	10.2875	1.1236	0.000169231	0.0162461	0.00150897
Methane metabolism	147	18	7.98865	1.1236	0.000381818	0.0362727	0.00314266
Tyrosine metabolism	67	8	7.83382	1.1236	0.000430581	0.0404746	0.00329087
Phenylalanine metabolism	76	8	6.0571	1.1236	0.000566223	0.0526587	0.00383191
Biosynthesis of amino acids	223	114	5.71687	1.1236	0.000572995	0.0527156	0.00383191
Phenylalanine, tyrosine and tryptophan biosynthesis	70	29	6.1703	1.1236	0.000611211	0.0556202	0.00384703
Carbon metabolism	299	74	5.76605	1.1236	0.000691392	0.0622253	0.00410994
Purine metabolism	179	43	6.37612	1.1236	0.000777901	0.0692332	0.00431874
Carbon fixation pathways in prokaryotes	101	31	6.11648	1.1236	0.000840535	0.0739671	0.00431874
Peptidoglycan biosynthesis	17	10	7.08467	1.1236	0.000878671	0.0764444	0.00431874
Alanine, aspartate and glutamate metabolism	65	26	6.87134	1.1236	0.000889472	0.0764946	0.00431874
Pentose and glucuronate interconversions	55	19	6.54293	1.1236	0.000928328	0.0789078	0.00431874
Glycolysis / Gluconeogenesis	82	27	6.49557	1.1236	0.001081	0.0908037	0.00481944
Butanoate metabolism	77	16	5.67769	1.1236	0.00125331	0.104025	0.00536416
Biotin metabolism	19	7	7.54438	1.1236	0.00135045	0.110737	0.00536435
Arginine and proline metabolism	126	33	5.67637	1.1236	0.00135362	0.110737	0.00536435
Photosynthesis	2	1	10.9913	1.1236	0.00141288	0.11303	0.00539922
Galactose metabolism	71	14	6.50521	1.1236	0.00151531	0.11971	0.00559098
Streptomycin biosynthesis	15	8	7.51679	1.1236	0.0017132	0.13363	0.00611043
Chloroalkane and chloroalkene degradation	28	8	6.61948	1.1236	0.00183015	0.140921	0.00631696
Primary bile acid biosynthesis	14	1	10.0944	1.1236	0.00227718	0.173066	0.00737409
Secondary bile acid biosynthesis	1	1	10.0944	1.1236	0.00227718	0.173066	0.00737409
Cysteine and methionine metabolism	78	25	5.44342	1.1236	0.00234317	0.173394	0.00737409
Glyoxylate and dicarboxylate metabolism	68	16	4.64405	1.1236	0.00251094	0.183299	0.00743915
Fructose and mannose metabolism	88	28	5.47817	1.1236	0.00252029	0.183299	0.00743915
Terpenoid backbone biosynthesis	28	13	5.49686	1.1236	0.00257242	0.183299	0.00743915
Carbon fixation in photosynthetic organisms	36	13	6.02735	1.1236	0.00287914	0.20154	0.00795692
Butirosin and neomycin biosynthesis	3	2	7.29931	1.1236	0.00290019	0.20154	0.00795692
Pantothenate and CoA biosynthesis	29	15	5.51907	1.1236	0.00314634	0.213951	0.00841647
Porphyrin and chlorophyll metabolism	76	24	6.2653	1.1236	0.00345852	0.231721	0.00902589
Citrate cycle (TCA cycle)	57	23	5.10013	1.1236	0.00367571	0.242597	0.0093643
Xylene degradation	32	1	8.99952	1.1236	0.0040702	0.264563	0.00989798
Dioxin degradation	25	1	8.99952	1.1236	0.0040702	0.264563	0.00989798
Metabolism of xenobiotics by cytochrome P450	24	2	8.23044	1.1236	0.00430976	0.271515	0.0100249
Drug metabolism - cytochrome P450	21	2	8.23044	1.1236	0.00430976	0.271515	0.0100249
Riboflavin metabolism	31	5	5.82429	1.1236	0.00442761	0.271515	0.0100799
Pyruvate metabolism	86	34	4.9212	1.1236	0.00462575	0.277545	0.0103116
Pentose phosphate pathway	67	19	5.05478	1.1236	0.00491184	0.289799	0.0107259
One carbon pool by folate	27	13	4.62465	1.1236	0.00583145	0.338224	0.0124793
Retinol metabolism	40	1	8.13243	1.1236	0.00644183	0.367184	0.0133207
Glycerolipid metabolism	61	13	5.33312	1.1236	0.0064736	0.367184	0.0133207
Tryptophan metabolism	61	4	5.82963	1.1236	0.00671777	0.369477	0.0135623
Benzoate degradation	82	4	5.58531	1.1236	0.00690837	0.373052	0.0136888
Histidine metabolism	38	14	5.12438	1.1236	0.0079775	0.422807	0.0155199
Nicotinate and nicotinamide metabolism	48	15	5.14894	1.1236	0.00825546	0.429284	0.0155568
Propanoate metabolism	82	17	4.21163	1.1236	0.00828728	0.429284	0.0155568
beta-Alanine metabolism	40	7	4.91375	1.1236	0.00963712	0.481856	0.0177788
Pyrimidine metabolism	85	37	4.91864	1.1236	0.0100884	0.494333	0.018296
Valine, leucine and isoleucine biosynthesis	15	10	4.96166	1.1236	0.0110034	0.528165	0.0196228
Lysine biosynthesis	46	15	4.06818	1.1236	0.0124761	0.586375	0.0218843
Limonene and pinene degradation	5	1	6.52608	1.1236	0.015094	0.694323	0.0260493
Fatty acid degradation	39	6	4.40847	1.1236	0.0153835	0.694323	0.0261275
Sulfur metabolism	74	3	4.14891	1.1236	0.0160228	0.705003	0.0267881
Nitrogen metabolism	49	9	5.01141	1.1236	0.0174063	0.748472	0.0286535
Thiamine metabolism	23	12	3.73649	1.1236	0.0178051	0.748472	0.0288659
Valine, leucine and isoleucine degradation	66	10	3.9475	1.1236	0.0182516	0.748472	0.0291481
Tropane, piperidine and pyridine alkaloid biosynthesis	20	5	3.57397	1.1236	0.0200604	0.802414	0.0315656
C5-Branched dibasic acid metabolism	21	5	4.47112	1.1236	0.0227755	0.888246	0.0353186
Glycerophospholipid metabolism	66	9	4.00163	1.1236	0.024374	0.926214	0.0372575
Atrazine degradation	11	1	5.57073	1.1236	0.0251194	0.929417	0.037856
Oxidative phosphorylation	21	6	3.57743	1.1236	0.0259749	0.935095	0.0381373
Drug metabolism - other enzymes	19	11	3.77171	1.1236	0.0262981	0.935095	0.0381373
Novobiocin biosynthesis	19	4	3.79176	1.1236	0.0263753	0.935095	0.0381373
Ascorbate and aldarate metabolism	38	3	4.0191	1.1236	0.0284696	0.939496	0.0406166
Biosynthesis of unsaturated fatty acids	17	1	5.23154	1.1236	0.0301297	0.96415	0.0424194
2-Oxocarboxylic acid metabolism	67	25	3.21974	1.1236	0.0356337	1	0.049517
Carbapenem biosynthesis	10	2	3.91648	1.1236	0.0384461	1	0.0527402
Phosphonate and phosphinate metabolism	21	2	4.08274	1.1236	0.0433658	1	0.058736
D-Alanine metabolism	5	3	3.42748	1.1236	0.043988	1	0.0588339
Fatty acid biosynthesis	28	12	3.14498	1.1236	0.047094	1	0.0622106
Fatty acid metabolism	60	14	3.0518	1.1236	0.0477459	1	0.0623025
Glutathione metabolism	40	6	3.09622	1.1236	0.0545505	1	0.0695537
Ubiquinone and other terpenoid-quinone biosynthesis	50	8	3.57252	1.1236	0.0546029	1	0.0695537
Selenocompound metabolism	21	5	3.58462	1.1236	0.0572309	1	0.0720436
Lysine degradation	69	5	2.8023	1.1236	0.0592396	1	0.0737051
Glycosphingolipid biosynthesis - globo series	14	3	3.08985	1.1236	0.0639688	1	0.0786743
Nitrotoluene degradation	9	1	3.65663	1.1236	0.0710054	1	0.0863362
Inositol phosphate metabolism	52	3	3.30036	1.1236	0.0823119	1	0.0989592
Sphingolipid metabolism	37	3	3.07527	1.1236	0.0850965	1	0.10117
Tetracycline biosynthesis	17	4	2.63249	1.1236	0.0982349	1	0.115507
Biosynthesis of ansamycins	1	1	3.01268	1.1236	0.101826	1	0.118428
Linoleic acid metabolism	20	1	2.67709	1.1236	0.123335	1	0.14018
Bisphenol degradation	3	1	2.67709	1.1236	0.123335	1	0.14018
Taurine and hypotaurine metabolism	20	2	2.4215	1.1236	0.124459	1	0.14018
Aminobenzoate degradation	35	1	1.4987	1.1236	0.250355	1	0.279041
Synthesis and degradation of ketone bodies	8	1	1.21465	1.1236	0.301092	1	0.328758
Lipopolysaccharide biosynthesis	17	12	1.21746	1.1236	0.301106	1	0.328758
Flavone and flavonol biosynthesis	3	1	1.05549	1.1236	0.335257	1	0.358725
Chlorocyclohexane and chlorobenzene degradation	33	1	1.05549	1.1236	0.335257	1	0.358725
Isoquinoline alkaloid biosynthesis	34	3	0.893336	1.1236	0.456303	1	0.48341
Zeatin biosynthesis	3	1	0.288671	1.1236	0.615001	1	0.645148
Other glycan degradation	10	2	0.395085	1.1236	0.673285	1	0.699432
Glycosphingolipid biosynthesis - ganglio series	14	1	0.103758	1.1236	0.763116	1	0.785129
Glycosaminoglycan degradation	14	2	0.15534	1.1236	0.774854	1	0.789614
Arachidonic acid metabolism	42	1	0.055034	1.1236	0.826281	1	0.834076
Biosynthesis of siderophore group nonribosomal peptides	3	1	0.014016	1.1236	0.911816	1	0.911816

## Sheet: Harman--FE
Pathway	Size	Hits	Statistic Q	Expected Q	Pval	Holm p	FDR
Folate biosynthesis	31	14	9.09663	1.1236	0.000143144	0.0157459	0.0157459
Styrene degradation	19	1	13.3931	1.1236	0.000389332	0.0424372	0.0187384
Limonene and pinene degradation	5	1	12.4632	1.1236	0.000642664	0.0694077	0.0187384
Ascorbate and aldarate metabolism	38	6	7.08751	1.1236	0.000681398	0.0729095	0.0187384
Inositol phosphate metabolism	52	5	8.65521	1.1236	0.000886123	0.093929	0.0194947
Lysine degradation	69	7	5.08529	1.1236	0.0040858	0.429009	0.0667347
Sulfur metabolism	74	8	6.948	1.1236	0.00581573	0.604836	0.0667347
Riboflavin metabolism	31	6	6.67504	1.1236	0.0059275	0.610533	0.0667347
Nitrotoluene degradation	9	5	7.91383	1.1236	0.00597368	0.610533	0.0667347
D-Alanine metabolism	5	3	7.00969	1.1236	0.00630211	0.636513	0.0667347
Nonribosomal peptide structures	1	1	8.0129	1.1236	0.00686264	0.686264	0.0667347
beta-Alanine metabolism	40	7	4.30154	1.1236	0.00728015	0.720735	0.0667347
Biosynthesis of vancomycin group antibiotics	11	1	7.00787	1.1236	0.0116875	1	0.0938553
Valine, leucine and isoleucine degradation	66	10	4.92278	1.1236	0.0119452	1	0.0938553
Fructose and mannose metabolism	88	35	4.86527	1.1236	0.016732	1	0.122701
Biosynthesis of siderophore group nonribosomal peptides	3	1	5.65856	1.1236	0.0239664	1	0.145321
Tryptophan metabolism	61	4	4.3229	1.1236	0.024831	1	0.145321
Porphyrin and chlorophyll metabolism	76	29	3.78565	1.1236	0.0255333	1	0.145321
Fatty acid degradation	39	7	3.73891	1.1236	0.0269908	1	0.145321
Pyruvate metabolism	86	36	3.89371	1.1236	0.0318412	1	0.145321
Chloroalkane and chloroalkene degradation	28	7	3.70081	1.1236	0.0329069	1	0.145321
Retinol metabolism	40	2	3.86183	1.1236	0.0337168	1	0.145321
Propanoate metabolism	82	24	4.01833	1.1236	0.0337389	1	0.145321
Butanoate metabolism	77	23	3.74919	1.1236	0.0339326	1	0.145321
Selenocompound metabolism	21	11	3.5046	1.1236	0.0347984	1	0.145321
Galactose metabolism	71	20	3.74598	1.1236	0.0350471	1	0.145321
Glycolysis / Gluconeogenesis	82	30	3.91253	1.1236	0.0356696	1	0.145321
Methane metabolism	147	29	3.62398	1.1236	0.0475323	1	0.185697
Photosynthesis	2	1	4.27521	1.1236	0.0505455	1	0.185697
Amino sugar and nucleotide sugar metabolism	126	42	3.01397	1.1236	0.0529395	1	0.185697
Degradation of aromatic compounds	171	5	3.25267	1.1236	0.0539308	1	0.185697
Tetracycline biosynthesis	17	4	3.6504	1.1236	0.0544114	1	0.185697
Oxidative phosphorylation	21	6	3.51405	1.1236	0.0561281	1	0.185697
Naphthalene degradation	18	3	3.33032	1.1236	0.0573971	1	0.185697
Aminobenzoate degradation	35	3	3.4533	1.1236	0.0592831	1	0.186318
Histidine metabolism	38	17	3.26395	1.1236	0.0629845	1	0.187666
Pantothenate and CoA biosynthesis	29	15	3.14142	1.1236	0.0660771	1	0.187666
Pentose and glucuronate interconversions	55	18	2.7278	1.1236	0.0681366	1	0.187666
Drug metabolism - cytochrome P450	21	3	2.68445	1.1236	0.0728882	1	0.187666
Metabolism of xenobiotics by cytochrome P450	24	3	2.68445	1.1236	0.0728882	1	0.187666
Carbon fixation in photosynthetic organisms	36	14	3.27594	1.1236	0.0742076	1	0.187666
Streptomycin biosynthesis	15	8	3.17545	1.1236	0.0750944	1	0.187666
Ubiquinone and other terpenoid-quinone biosynthesis	50	9	2.96102	1.1236	0.0756919	1	0.187666
Primary bile acid biosynthesis	14	1	3.51594	1.1236	0.0767726	1	0.187666
Secondary bile acid biosynthesis	1	1	3.51594	1.1236	0.0767726	1	0.187666
Cysteine and methionine metabolism	78	31	2.86616	1.1236	0.0798063	1	0.190841
Glycerolipid metabolism	61	13	2.79721	1.1236	0.0838001	1	0.196128
Pentose phosphate pathway	67	21	2.97214	1.1236	0.0880808	1	0.201852
Xylene degradation	32	2	2.84033	1.1236	0.0929975	1	0.204595
Dioxin degradation	25	2	2.84033	1.1236	0.0929975	1	0.204595
Other glycan degradation	10	2	2.74936	1.1236	0.0985755	1	0.204719
Isoquinoline alkaloid biosynthesis	34	3	2.57551	1.1236	0.099106	1	0.204719
Sphingolipid metabolism	37	2	2.67988	1.1236	0.100057	1	0.204719
Benzoate degradation	82	5	2.57609	1.1236	0.101779	1	0.204719
Carbon metabolism	299	84	2.61622	1.1236	0.102359	1	0.204719
Fatty acid biosynthesis	28	12	2.41286	1.1236	0.104267	1	0.204811
Arginine and proline metabolism	126	31	2.40989	1.1236	0.106197	1	0.204942
Fatty acid metabolism	60	14	2.35979	1.1236	0.110564	1	0.20969
D-Glutamine and D-glutamate metabolism	6	4	2.65618	1.1236	0.116191	1	0.213308
Biosynthesis of amino acids	223	119	2.48832	1.1236	0.11635	1	0.213308
Glycine, serine and threonine metabolism	91	30	2.34693	1.1236	0.121361	1	0.218848
Citrate cycle (TCA cycle)	57	25	2.0459	1.1236	0.126559	1	0.224539
Starch and sucrose metabolism	87	29	2.23203	1.1236	0.13025	1	0.22742
Purine metabolism	179	46	2.2729	1.1236	0.134261	1	0.230761
Polyketide sugar unit biosynthesis	28	4	2.42042	1.1236	0.137555	1	0.232786
Lysine biosynthesis	46	15	2.07283	1.1236	0.145178	1	0.241963
Tyrosine metabolism	67	8	1.94383	1.1236	0.155782	1	0.255761
Alanine, aspartate and glutamate metabolism	65	27	1.99943	1.1236	0.169716	1	0.274541
Pyrimidine metabolism	85	34	1.93307	1.1236	0.175038	1	0.279046
Valine, leucine and isoleucine biosynthesis	15	10	1.942	1.1236	0.181575	1	0.281245
Carbon fixation pathways in prokaryotes	101	37	1.77689	1.1236	0.182739	1	0.281245
Synthesis and degradation of ketone bodies	8	2	1.91613	1.1236	0.187765	1	0.281245
2-Oxocarboxylic acid metabolism	67	24	1.85836	1.1236	0.189555	1	0.281245
Phenylalanine, tyrosine and tryptophan biosynthesis	70	29	1.76002	1.1236	0.190768	1	0.281245
Thiamine metabolism	23	12	1.76986	1.1236	0.191758	1	0.281245
Carbapenem biosynthesis	10	2	1.88412	1.1236	0.197013	1	0.285063
Taurine and hypotaurine metabolism	20	4	1.82896	1.1236	0.199544	1	0.285063
Cyanoamino acid metabolism	32	7	1.68789	1.1236	0.213063	1	0.299062
Biotin metabolism	19	7	1.65691	1.1236	0.214781	1	0.299062
Linoleic acid metabolism	20	1	1.59507	1.1236	0.235559	1	0.319895
Bisphenol degradation	3	1	1.59507	1.1236	0.235559	1	0.319895
Glycerophospholipid metabolism	66	12	1.45167	1.1236	0.249732	1	0.333906
Vitamin B6 metabolism	15	7	1.42796	1.1236	0.253173	1	0.333906
Peptidoglycan biosynthesis	17	10	1.43469	1.1236	0.254982	1	0.333906
C5-Branched dibasic acid metabolism	21	6	1.31408	1.1236	0.280421	1	0.361045
Glycosphingolipid biosynthesis - globo series	14	2	1.36971	1.1236	0.282272	1	0.361045
Novobiocin biosynthesis	19	4	1.2727	1.1236	0.288925	1	0.365307
Glutathione metabolism	40	6	1.24241	1.1236	0.306281	1	0.382852
Nitrogen metabolism	49	8	1.13963	1.1236	0.316665	1	0.391383
Terpenoid backbone biosynthesis	28	11	1.13523	1.1236	0.322231	1	0.391845
N-Glycan biosynthesis	42	1	1.07923	1.1236	0.329853	1	0.391845
Glyoxylate and dicarboxylate metabolism	68	19	1.11313	1.1236	0.333443	1	0.391845
Biosynthesis of ansamycins	1	1	1.06122	1.1236	0.333942	1	0.391845
Drug metabolism - other enzymes	19	8	1.08743	1.1236	0.33638	1	0.391845
Biosynthesis of unsaturated fatty acids	17	1	1.04187	1.1236	0.338411	1	0.391845
Phenylalanine metabolism	76	10	1.05919	1.1236	0.348478	1	0.397742
Tropane, piperidine and pyridine alkaloid biosynthesis	20	5	1.06073	1.1236	0.350736	1	0.397742
Phenylpropanoid biosynthesis	18	3	0.794834	1.1236	0.413086	1	0.463668
One carbon pool by folate	27	16	0.726777	1.1236	0.442802	1	0.492003
Arachidonic acid metabolism	42	1	0.580244	1.1236	0.475485	1	0.5206
Nicotinate and nicotinamide metabolism	48	13	0.797013	1.1236	0.48148	1	0.5206
Glycosaminoglycan degradation	14	1	0.549449	1.1236	0.487471	1	0.5206
Glycosphingolipid biosynthesis - ganglio series	14	1	0.549449	1.1236	0.487471	1	0.5206
Lipopolysaccharide biosynthesis	17	12	0.501122	1.1236	0.536897	1	0.567871
Butirosin and neomycin biosynthesis	3	1	0.251792	1.1236	0.638583	1	0.665073
Lipoic acid metabolism	4	1	0.248352	1.1236	0.640888	1	0.665073
Zeatin biosynthesis	3	1	0.152488	1.1236	0.714798	1	0.73484
Ether lipid metabolism	26	1	0.099746	1.1236	0.767609	1	0.774651
Atrazine degradation	11	1	0.099746	1.1236	0.767609	1	0.774651
Phosphonate and phosphinate metabolism	21	1	0.058435	1.1236	0.82108	1	0.82108

## Sheet: Uncorrected--FE
Pathway	Size	Hits	Statistic Q	Expected Q	Pval	Holm p	FDR
Biosynthesis of vancomycin group antibiotics	11	1	31.0419	1.1236	1.17517e-08	1.23393e-06	1.23393e-06
Polyketide sugar unit biosynthesis	28	4	15.4572	1.1236	4.04784e-06	0.000420976	0.000212512
Porphyrin and chlorophyll metabolism	76	27	10.6751	1.1236	2.10202e-05	0.00216508	0.00057788
Vitamin B6 metabolism	15	6	9.82909	1.1236	2.20145e-05	0.00224548	0.00057788
D-Alanine metabolism	5	3	10.2587	1.1236	6.20321e-05	0.00626524	0.00121076
Tryptophan metabolism	61	3	11.7899	1.1236	8.12852e-05	0.00812852	0.00121076
Folate biosynthesis	31	13	8.36604	1.1236	8.27283e-05	0.0081901	0.00121076
Valine, leucine and isoleucine degradation	66	8	6.99394	1.1236	9.70025e-05	0.00950624	0.00121076
Selenocompound metabolism	21	7	11.1344	1.1236	0.000115719	0.0112247	0.00121076
Streptomycin biosynthesis	15	7	7.76588	1.1236	0.000126366	0.0121311	0.00121076
Pentose and glucuronate interconversions	55	17	8.93866	1.1236	0.000126841	0.0121311	0.00121076
Benzoate degradation	82	4	10.0344	1.1236	0.000200975	0.0188917	0.00175854
Butanoate metabolism	77	19	6.39324	1.1236	0.000346631	0.0322367	0.00271865
Lysine degradation	69	5	6.55097	1.1236	0.000377272	0.034709	0.00271865
Metabolism of xenobiotics by cytochrome P450	24	2	11.5196	1.1236	0.000414271	0.0376986	0.00271865
Drug metabolism - cytochrome P450	21	2	11.5196	1.1236	0.000414271	0.0376986	0.00271865
Photosynthesis	2	1	12.9546	1.1236	0.000493323	0.0439057	0.00304699
Retinol metabolism	40	1	11.9929	1.1236	0.000827192	0.0727929	0.00472957
D-Glutamine and D-glutamate metabolism	6	4	10.3186	1.1236	0.000855827	0.074457	0.00472957
Limonene and pinene degradation	5	1	11.0018	1.1236	0.00140498	0.120828	0.00737612
Ascorbate and aldarate metabolism	38	4	6.91571	1.1236	0.0014843	0.126166	0.00742151
Histidine metabolism	38	14	6.1008	1.1236	0.0025126	0.211059	0.011992
Phenylalanine, tyrosine and tryptophan biosynthesis	70	28	5.52281	1.1236	0.0026841	0.22278	0.0120453
Phenylalanine metabolism	76	8	4.6198	1.1236	0.00276843	0.227012	0.0120453
Degradation of aromatic compounds	171	3	7.94861	1.1236	0.00294475	0.238525	0.0120453
Fatty acid degradation	39	6	5.91639	1.1236	0.00312583	0.250066	0.0120453
Xylene degradation	32	1	9.44628	1.1236	0.00321207	0.253754	0.0120453
Dioxin degradation	25	1	9.44628	1.1236	0.00321207	0.253754	0.0120453
Glycerolipid metabolism	61	11	5.40612	1.1236	0.00345185	0.265792	0.0124981
Naphthalene degradation	18	2	7.88073	1.1236	0.00357781	0.271913	0.0125223
Chloroalkane and chloroalkene degradation	28	6	5.76229	1.1236	0.00423438	0.317578	0.0143088
Glycerophospholipid metabolism	66	9	5.79663	1.1236	0.00436077	0.322697	0.0143088
Nicotinate and nicotinamide metabolism	48	14	5.07438	1.1236	0.00464343	0.33897	0.0147745
Alanine, aspartate and glutamate metabolism	65	24	4.26525	1.1236	0.00488471	0.351699	0.0150651
Tyrosine metabolism	67	7	5.53917	1.1236	0.00502169	0.35654	0.0150651
Starch and sucrose metabolism	87	27	4.20782	1.1236	0.0054364	0.380548	0.0158562
Glycine, serine and threonine metabolism	91	28	4.57731	1.1236	0.00902401	0.622657	0.0256087
Glycolysis / Gluconeogenesis	82	26	3.93785	1.1236	0.00936949	0.637126	0.0258894
Biosynthesis of amino acids	223	111	4.20655	1.1236	0.00964495	0.646211	0.0259672
Cysteine and methionine metabolism	78	28	3.81674	1.1236	0.0103096	0.680435	0.0270627
Purine metabolism	179	40	4.46632	1.1236	0.0111362	0.723855	0.0285196
Fructose and mannose metabolism	88	26	4.57176	1.1236	0.0115673	0.740308	0.0287189
Biosynthesis of unsaturated fatty acids	17	1	6.99604	1.1236	0.0117611	0.740948	0.0287189
Tropane, piperidine and pyridine alkaloid biosynthesis	20	5	4.45955	1.1236	0.0128158	0.794577	0.0305831
Methane metabolism	147	22	3.55725	1.1236	0.0143504	0.875375	0.0334843
Biotin metabolism	19	8	5.34142	1.1236	0.0152759	0.916551	0.033707
Glyoxylate and dicarboxylate metabolism	68	18	3.67696	1.1236	0.0152954	0.916551	0.033707
beta-Alanine metabolism	40	6	4.6885	1.1236	0.0156188	0.916551	0.033707
Pantothenate and CoA biosynthesis	29	15	4.05029	1.1236	0.0157299	0.916551	0.033707
Synthesis and degradation of ketone bodies	8	1	6.05704	1.1236	0.0193738	1	0.0406849
Pyruvate metabolism	86	34	3.40493	1.1236	0.0221763	1	0.0456572
Arginine and proline metabolism	126	30	3.75138	1.1236	0.0267041	1	0.0530752
Pentose phosphate pathway	67	17	3.47687	1.1236	0.0267903	1	0.0530752
Galactose metabolism	71	14	3.26532	1.1236	0.028287	1	0.0550024
One carbon pool by folate	27	13	3.89738	1.1236	0.0308542	1	0.0589034
Fatty acid metabolism	60	15	3.40135	1.1236	0.0393986	1	0.0738724
Amino sugar and nucleotide sugar metabolism	126	40	3.01376	1.1236	0.0434872	1	0.0801079
Oxidative phosphorylation	21	6	3.38438	1.1236	0.0485576	1	0.0879061
Terpenoid backbone biosynthesis	28	11	2.72972	1.1236	0.0504449	1	0.0897749
Thiamine metabolism	23	12	3.07368	1.1236	0.053916	1	0.094353
Pyrimidine metabolism	85	32	2.78643	1.1236	0.0551704	1	0.0949654
Novobiocin biosynthesis	19	4	2.98355	1.1236	0.0568144	1	0.0962179
Fatty acid biosynthesis	28	13	2.90676	1.1236	0.0679172	1	0.113195
Riboflavin metabolism	31	6	3.26434	1.1236	0.0729345	1	0.119658
Valine, leucine and isoleucine biosynthesis	15	10	2.89448	1.1236	0.075172	1	0.121432
Carbon metabolism	299	76	2.2316	1.1236	0.0984219	1	0.15658
Sulfur metabolism	74	4	2.33998	1.1236	0.102146	1	0.16008
2-Oxocarboxylic acid metabolism	67	23	2.40338	1.1236	0.107484	1	0.16495
Peptidoglycan biosynthesis	17	10	2.5351	1.1236	0.108396	1	0.16495
Aminobenzoate degradation	35	2	2.55769	1.1236	0.113539	1	0.170308
Cyanoamino acid metabolism	32	6	2.25702	1.1236	0.124082	1	0.183502
Phenylpropanoid biosynthesis	18	3	2.27011	1.1236	0.126355	1	0.184268
C5-Branched dibasic acid metabolism	21	7	2.09382	1.1236	0.144513	1	0.207272
Propanoate metabolism	82	22	1.85051	1.1236	0.146637	1	0.207272
Isoquinoline alkaloid biosynthesis	34	3	2.0978	1.1236	0.148051	1	0.207272
Linoleic acid metabolism	20	1	2.19501	1.1236	0.163443	1	0.222877
Bisphenol degradation	3	1	2.19501	1.1236	0.163443	1	0.222877
Sphingolipid metabolism	37	2	2.03537	1.1236	0.167947	1	0.226083
Drug metabolism - other enzymes	19	8	1.74519	1.1236	0.194326	1	0.258282
Glycosphingolipid biosynthesis - globo series	14	2	1.78553	1.1236	0.199847	1	0.261796
Citrate cycle (TCA cycle)	57	25	1.67269	1.1236	0.201957	1	0.261796
Carbon fixation pathways in prokaryotes	101	37	1.49443	1.1236	0.231856	1	0.296889
N-Glycan biosynthesis	42	1	1.38272	1.1236	0.269685	1	0.341168
Butirosin and neomycin biosynthesis	3	1	1.26938	1.1236	0.290384	1	0.36298
Other glycan degradation	10	2	1.24945	1.1236	0.295258	1	0.36473
Tetracycline biosynthesis	17	4	1.2473	1.1236	0.304768	1	0.36986
Ubiquinone and other terpenoid-quinone biosynthesis	50	8	1.19229	1.1236	0.306456	1	0.36986
Lysine biosynthesis	46	15	1.18581	1.1236	0.311586	1	0.371778
Carbon fixation in photosynthetic organisms	36	12	1.19505	1.1236	0.318543	1	0.375809
Glycosphingolipid biosynthesis - ganglio series	14	1	1.09247	1.1236	0.326887	1	0.381368
Biosynthesis of siderophore group nonribosomal peptides	3	1	1.05643	1.1236	0.335041	1	0.386586
Glycosaminoglycan degradation	14	2	0.947667	1.1236	0.365855	1	0.417552
Nitrotoluene degradation	9	5	0.880507	1.1236	0.382764	1	0.432153
Glutathione metabolism	40	5	0.85185	1.1236	0.403092	1	0.450262
Nitrogen metabolism	49	8	0.946536	1.1236	0.434756	1	0.48052
Inositol phosphate metabolism	52	2	0.664127	1.1236	0.470348	1	0.514443
Zeatin biosynthesis	3	1	0.410181	1.1236	0.548699	1	0.593953
Biosynthesis of ansamycins	1	1	0.261318	1.1236	0.632299	1	0.677463
Lipopolysaccharide biosynthesis	17	12	0.320873	1.1236	0.639109	1	0.677842
Carbapenem biosynthesis	10	2	0.22641	1.1236	0.656067	1	0.68887
Phosphonate and phosphinate metabolism	21	1	0.170074	1.1236	0.699546	1	0.727251
Taurine and hypotaurine metabolism	20	2	0.157334	1.1236	0.727453	1	0.748848
Arachidonic acid metabolism	42	1	0.128496	1.1236	0.737307	1	0.751623
Primary bile acid biosynthesis	14	1	0.00243103	1.1236	0.963213	1	0.963213
Secondary bile acid biosynthesis	1	1	0.00243103	1.1236	0.963213	1	0.963213

## Sheet: MarginalData--FE
Pathway	Size	Hits	Statistic Q	Expected Q	Pval	Holm p	FDR
Xylene degradation	32	2	29.6313	1.44928	2.38341e-09	2.55025e-07	1.27513e-07
Dioxin degradation	25	2	29.6313	1.44928	2.38341e-09	2.55025e-07	1.27513e-07
Folate biosynthesis	31	15	15.0368	1.44928	5.4527e-09	5.72534e-07	1.9448e-07
Lipoic acid metabolism	4	2	29.5225	1.44928	8.0047e-08	8.32489e-06	2.14126e-06
Nitrotoluene degradation	9	5	28.6069	1.44928	7.23476e-07	7.4518e-05	1.49429e-05
Benzoate degradation	82	5	19.3211	1.44928	8.3792e-07	8.54678e-05	1.49429e-05
Valine, leucine and isoleucine degradation	66	13	12.0389	1.44928	1.01926e-06	0.000102945	1.55801e-05
Synthesis and degradation of ketone bodies	8	2	19.3451	1.44928	6.76152e-06	0.000676152	9.04353e-05
Phenylpropanoid biosynthesis	18	3	22.1423	1.44928	9.13357e-06	0.000904223	0.000108588
Taurine and hypotaurine metabolism	20	5	14.1598	1.44928	1.99802e-05	0.00195806	0.000213788
Cyanoamino acid metabolism	32	7	18.5111	1.44928	2.41635e-05	0.00234386	0.000235045
Metabolism of xenobiotics by cytochrome P450	24	2	20.9371	1.44928	4.24964e-05	0.00407965	0.000349778
Drug metabolism - cytochrome P450	21	2	20.9371	1.44928	4.24964e-05	0.00407965	0.000349778
Retinol metabolism	40	1	21.7345	1.44928	4.75153e-05	0.00446644	0.000363153
Atrazine degradation	11	2	15.0841	1.44928	8.71059e-05	0.00810085	0.000621355
Vitamin B6 metabolism	15	6	12.1381	1.44928	0.000105101	0.00966925	0.00070286
Sulfur metabolism	74	7	10.8128	1.44928	0.000125623	0.0114317	0.000790688
Styrene degradation	19	1	18.8619	1.44928	0.000172347	0.0155112	0.00102451
Butanoate metabolism	77	22	8.92792	1.44928	0.000382494	0.034042	0.00215405
Lysine degradation	69	6	9.33512	1.44928	0.000449432	0.03955	0.00240446
Aminobenzoate degradation	35	4	12.835	1.44928	0.000485094	0.0422032	0.00247167
Sphingolipid metabolism	37	3	11.0774	1.44928	0.000520581	0.04477	0.00253192
Starch and sucrose metabolism	87	28	10.2418	1.44928	0.00065413	0.0556011	0.00304313
Riboflavin metabolism	31	6	8.89562	1.44928	0.000698679	0.0586891	0.00311495
Pentose and glucuronate interconversions	55	19	10.0693	1.44928	0.000833042	0.0691425	0.00356542
Carbon fixation pathways in prokaryotes	101	40	8.23996	1.44928	0.000980448	0.0803967	0.00403492
Amino sugar and nucleotide sugar metabolism	126	41	7.37581	1.44928	0.00105442	0.085408	0.00417862
Other glycan degradation	10	2	11.7349	1.44928	0.00110151	0.0881207	0.00420934
Galactose metabolism	71	15	8.28665	1.44928	0.00115153	0.0909711	0.00424876
Porphyrin and chlorophyll metabolism	76	32	9.2687	1.44928	0.00133345	0.104009	0.00475599
Degradation of aromatic compounds	171	5	11.3256	1.44928	0.00149591	0.115185	0.00505577
beta-Alanine metabolism	40	7	7.03761	1.44928	0.00151201	0.115185	0.00505577
Purine metabolism	179	43	7.22527	1.44928	0.00243911	0.182933	0.00790861
Drug metabolism - other enzymes	19	10	6.8198	1.44928	0.0025142	0.186051	0.00791234
Pantothenate and CoA biosynthesis	29	16	7.55821	1.44928	0.00312347	0.228014	0.00954891
Citrate cycle (TCA cycle)	57	31	7.25488	1.44928	0.00379817	0.273468	0.011289
Glyoxylate and dicarboxylate metabolism	68	20	7.71699	1.44928	0.00465765	0.330693	0.0134694
D-Alanine metabolism	5	3	8.53627	1.44928	0.00488732	0.342112	0.0136541
Ubiquinone and other terpenoid-quinone biosynthesis	50	10	7.86867	1.44928	0.00497672	0.343393	0.0136541
Naphthalene degradation	18	2	9.45245	1.44928	0.00651331	0.442905	0.0174231
Propanoate metabolism	82	27	6.20741	1.44928	0.00692622	0.464057	0.0176543
Biosynthesis of vancomycin group antibiotics	11	1	10.2378	1.44928	0.00692972	0.464057	0.0176543
Oxidative phosphorylation	21	6	5.51418	1.44928	0.00748333	0.486417	0.0185834
Nicotinate and nicotinamide metabolism	48	15	5.93011	1.44928	0.00764177	0.489073	0.0185834
Fatty acid degradation	39	6	6.54539	1.44928	0.00920038	0.579624	0.0217473
Pyruvate metabolism	86	41	5.32278	1.44928	0.00934931	0.579657	0.0217473
Chloroalkane and chloroalkene degradation	28	7	7.56343	1.44928	0.0100529	0.613228	0.0227288
Streptomycin biosynthesis	15	9	5.62286	1.44928	0.0101961	0.613228	0.0227288
Lysine biosynthesis	46	15	6.24172	1.44928	0.0111708	0.659079	0.0243935
Glutathione metabolism	40	7	5.1999	1.44928	0.0117719	0.682773	0.0250504
Fructose and mannose metabolism	88	30	5.61681	1.44928	0.0121552	0.692848	0.0250504
Tryptophan metabolism	61	4	5.84141	1.44928	0.012174	0.692848	0.0250504
Tyrosine metabolism	67	8	6.42306	1.44928	0.0125232	0.692848	0.0252826
Methane metabolism	147	25	5.90945	1.44928	0.0165279	0.892509	0.0327498
Lipopolysaccharide biosynthesis	17	13	6.95485	1.44928	0.0173376	0.918892	0.0337295
Phenylalanine metabolism	76	9	5.47169	1.44928	0.0181842	0.945579	0.0346618
Polyketide sugar unit biosynthesis	28	4	6.52895	1.44928	0.0184852	0.945579	0.0346618
Cysteine and methionine metabolism	78	28	5.47088	1.44928	0.0189936	0.949681	0.0346618
Phosphonate and phosphinate metabolism	21	2	6.93774	1.44928	0.0191126	0.949681	0.0346618
Glycolysis / Gluconeogenesis	82	32	5.25832	1.44928	0.0195188	0.949681	0.0348085
Carbon metabolism	299	89	5.16659	1.44928	0.0204157	0.959538	0.0358112
Butirosin and neomycin biosynthesis	3	2	5.78064	1.44928	0.0217371	0.999905	0.037514
Pyrimidine metabolism	85	38	4.5425	1.44928	0.0238822	1	0.0405619
Zeatin biosynthesis	3	1	6.83805	1.44928	0.0287684	1	0.0478937
Alanine, aspartate and glutamate metabolism	65	28	4.60734	1.44928	0.0290943	1	0.0478937
Linoleic acid metabolism	20	1	6.52178	1.44928	0.0328682	1	0.052491
Bisphenol degradation	3	1	6.52178	1.44928	0.0328682	1	0.052491
Ascorbate and aldarate metabolism	38	3	4.6652	1.44928	0.0338667	1	0.0532903
Photosynthesis	2	1	6.38443	1.44928	0.0348295	1	0.0540109
Glycine, serine and threonine metabolism	91	29	4.51919	1.44928	0.0367449	1	0.0561671
Arginine and proline metabolism	126	37	4.10876	1.44928	0.0414743	1	0.0625036
Terpenoid backbone biosynthesis	28	13	4.07778	1.44928	0.0426819	1	0.06343
Phenylalanine, tyrosine and tryptophan biosynthesis	70	31	4.17246	1.44928	0.0457278	1	0.0670257
Inositol phosphate metabolism	52	4	4.51178	1.44928	0.0488207	1	0.0704855
Selenocompound metabolism	21	7	4.03056	1.44928	0.0494057	1	0.0704855
Glycosphingolipid biosynthesis - globo series	14	3	3.69015	1.44928	0.0585891	1	0.0824872
One carbon pool by folate	27	15	3.89321	1.44928	0.0608681	1	0.0845829
Nitrogen metabolism	49	13	3.53685	1.44928	0.0714369	1	0.0979968
Peptidoglycan biosynthesis	17	10	3.68867	1.44928	0.0745075	1	0.100915
Fatty acid metabolism	60	15	3.152	1.44928	0.0873354	1	0.116811
Biosynthesis of amino acids	223	120	3.32164	1.44928	0.0914615	1	0.12082
Pentose phosphate pathway	67	21	3.39679	1.44928	0.094792	1	0.123692
Novobiocin biosynthesis	19	4	3.07879	1.44928	0.125857	1	0.162249
Glycerolipid metabolism	61	13	2.77135	1.44928	0.128309	1	0.163441
Glycerophospholipid metabolism	66	9	2.98356	1.44928	0.13268	1	0.167021
Carbon fixation in photosynthetic organisms	36	15	2.73171	1.44928	0.144191	1	0.1794
Biotin metabolism	19	8	2.74518	1.44928	0.146194	1	0.179802
Fatty acid biosynthesis	28	13	2.45603	1.44928	0.158649	1	0.192903
Carbapenem biosynthesis	10	2	2.00769	1.44928	0.237628	1	0.285688
Thiamine metabolism	23	12	1.89699	1.44928	0.24487	1	0.291124
Biosynthesis of unsaturated fatty acids	17	1	1.55591	1.44928	0.303549	1	0.356921
Tropane, piperidine and pyridine alkaloid biosynthesis	20	5	1.49997	1.44928	0.321921	1	0.374408
Tetracycline biosynthesis	17	4	1.48929	1.44928	0.334265	1	0.384585
Arachidonic acid metabolism	42	1	1.26224	1.44928	0.354448	1	0.403468
2-Oxocarboxylic acid metabolism	67	25	1.31781	1.44928	0.360679	1	0.406239
Valine, leucine and isoleucine biosynthesis	15	10	1.22933	1.44928	0.380609	1	0.424221
C5-Branched dibasic acid metabolism	21	8	1.20405	1.44928	0.388674	1	0.428743
Biosynthesis of siderophore group nonribosomal peptides	3	1	0.984408	1.44928	0.413823	1	0.451827
Histidine metabolism	38	14	1.04748	1.44928	0.463243	1	0.500677
Biosynthesis of ansamycins	1	1	0.566648	1.44928	0.53569	1	0.573188
D-Glutamine and D-glutamate metabolism	6	3	0.521104	1.44928	0.552602	1	0.58543
Primary bile acid biosynthesis	14	1	0.266392	1.44928	0.671322	1	0.697393
Secondary bile acid biosynthesis	1	1	0.266392	1.44928	0.671322	1	0.697393
Isoquinoline alkaloid biosynthesis	34	3	0.479894	1.44928	0.722611	1	0.743455
Limonene and pinene degradation	5	1	0.020061	1.44928	0.907356	1	0.924639
Glycosaminoglycan degradation	14	1	0.00195026	1.44928	0.971057	1	0.971057
Glycosphingolipid biosynthesis - ganglio series	14	1	0.00195026	1.44928	0.971057	1	0.971057

## Sheet: ARSyNseq--TSEA
# From Curated Host-intrinsic Taxon Sets	total	expected	hits	Raw p	Holm p	FDR
Colorectal Carcinoma (US and Vietnam, decrease)	12	0.228	5	1.23e-06	0.000293	0.000209
Anorexic (decrease)	7	0.133	4	3.52e-06	0.000833	0.000209
Onset of obesity in children	7	0.133	4	3.52e-06	0.000833	0.000209
Pediatric Crohn's Disease	7	0.133	4	3.52e-06	0.000833	0.000209
Crohn's Disease (CD, increase)	15	0.285	5	4.49e-06	0.00105	0.000214
Overweight Obese Mother (increase)	4	0.076	3	2.43e-05	0.00566	0.000963
Liver Cirrhosis (China, decrease)	52	0.988	7	3.02e-05	0.00701	0.00103
Liver Cirrhosis (China, increase)	13	0.247	4	6.64e-05	0.0153	0.00158
Resistance to Immune Checkpoint Inhibitors (increase)	13	0.247	4	6.64e-05	0.0153	0.00158
Type I Diabetes (increased)	13	0.247	4	6.64e-05	0.0153	0.00158
Urogenital schistosomiasis (decreased)	7	0.133	3	0.000204	0.0466	0.00442
Chronic Obstructive Pulmonary Disease (COPD)	8	0.152	3	0.000323	0.0733	0.00591
Resistance to Immune Checkpoint Inhibitors (decrease)	8	0.152	3	0.000323	0.0733	0.00591
Asthma	9	0.171	3	0.000478	0.108	0.00813
Intermittent Hypoxia and Hypercapnia (increase)	3	0.057	2	0.00103	0.231	0.0164
Bacterial Vaginosis (increase)	29	0.551	4	0.00179	0.399	0.0266
Obese (increase)	6	0.114	2	0.00498	1	0.0697
Increase Susceptibility to Malaria (increase)	8	0.152	2	0.00908	1	0.114
Resistance to PD-L1 monoclonal antibodies (decrease)	8	0.152	2	0.00908	1	0.114
Colorectal cancer (global signature)	9	0.171	2	0.0115	1	0.137
Increase Susceptibility to Malaria (decrease)	10	0.19	2	0.0143	1	0.154
Urogenital schistosomiasis (increased)	10	0.19	2	0.0143	1	0.154
Atopy	1	0.019	1	0.019	1	0.167
Caesarean section birth (increase)	1	0.019	1	0.019	1	0.167
Depression (decrease)	1	0.019	1	0.019	1	0.167
Down Syndrome (decrease)	1	0.019	1	0.019	1	0.167
Systemic Lupus Erythematosus (decrease)	1	0.019	1	0.019	1	0.167
Cirrhosis (China, decrease)	35	0.665	3	0.0268	1	0.226
Professional Athlete (increase)	14	0.266	2	0.0275	1	0.226
Uveitis (decrease)	37	0.703	3	0.031	1	0.246
Bipolar Disorder	2	0.038	1	0.0376	1	0.271
Colorectal Cancer (Tumorigenesis, decrease)	2	0.038	1	0.0376	1	0.271
Intermittent Hypoxia and Hypercapnia (decrease)	2	0.038	1	0.0376	1	0.271
Cessation Smoking (increase)	3	0.057	1	0.0559	1	0.341
Multiple Sclerosis (decrease)	3	0.057	1	0.0559	1	0.341
Parkinsons (increased)	3	0.057	1	0.0559	1	0.341
Third Trimester (vs First Trimester, increase)	3	0.057	1	0.0559	1	0.341
Type 1 Diabetes (decrease)	3	0.057	1	0.0559	1	0.341
Type 1 Diabetes (g_increase)	3	0.057	1	0.0559	1	0.341
Amyotrophic Lateral Sclerosis (ALS, decrease)	4	0.076	1	0.0739	1	0.409
HIV-1 infection in Mozambique (decrease)	4	0.076	1	0.0739	1	0.409
Post Partum Gestational Diabetes (decrease)	4	0.076	1	0.0739	1	0.409
Type 1 Diabetes (g_decrease)	4	0.076	1	0.0739	1	0.409
Autism (increase)	5	0.095	1	0.0916	1	0.464
Crohn's Disease (g_decrease)	5	0.095	1	0.0916	1	0.464
Multiple Sclerosis (increase)	5	0.095	1	0.0916	1	0.464
Symptomatic atherosclerosis (decrease)	5	0.095	1	0.0916	1	0.464
Alzheimer's (increase)	6	0.114	1	0.109	1	0.529
Colorectal carcinogenesis (Carcinoma, decrease)	6	0.114	1	0.109	1	0.529
Alzheimer's (decrease)	7	0.133	1	0.126	1	0.587
Obese (decrease)	7	0.133	1	0.126	1	0.587
Resistance to PD-L1 monoclonal antibodies (increase)	8	0.152	1	0.143	1	0.652
Head and neck squamous cell carcinoma (decrease)	9	0.171	1	0.159	1	0.7
Type 2 Diabetes (Chinese, decrease)	9	0.171	1	0.159	1	0.7
Hepatitis B (decrease)	10	0.19	1	0.175	1	0.757
Colorectal carcinogenesis (Carcinoma, increase)	13	0.247	1	0.221	1	0.925
Third Trimester Gestational Diabetes (increase)	13	0.247	1	0.221	1	0.925
Food Allergies (decrease)	14	0.266	1	0.236	1	0.97
Autism (decrease_g)	16	0.304	1	0.265	1	1
Type 2 Diabetes (Chinese, increase)	16	0.304	1	0.265	1	1
Cirrhosis (China, increase)	21	0.399	1	0.333	1	1

## Sheet: ComBatSeq--TSEA
# From Curated Host-intrinsic Taxon Sets	total	expected	hits	Raw p	Holm p	FDR
Colorectal Carcinoma (US and Vietnam, decrease)	12	0.22	5	1.02e-06	0.000242	0.00018
Anorexic (decrease)	7	0.128	4	3.02e-06	0.000716	0.00018
Onset of obesity in children	7	0.128	4	3.02e-06	0.000716	0.00018
Pediatric Crohn's Disease	7	0.128	4	3.02e-06	0.000716	0.00018
Liver Cirrhosis (China, decrease)	52	0.953	7	2.33e-05	0.00545	0.00111
Liver Cirrhosis (China, increase)	13	0.238	4	5.72e-05	0.0133	0.0017
Resistance to Immune Checkpoint Inhibitors (increase)	13	0.238	4	5.72e-05	0.0133	0.0017
Type I Diabetes (increased)	13	0.238	4	5.72e-05	0.0133	0.0017
Crohn's Disease (CD, increase)	15	0.275	4	0.000106	0.0245	0.00282
Bacterial Vaginosis (increase)	29	0.531	5	0.000123	0.0282	0.00293
Chronic Obstructive Pulmonary Disease (COPD)	8	0.147	3	0.000289	0.0659	0.00573
Resistance to Immune Checkpoint Inhibitors (decrease)	8	0.147	3	0.000289	0.0659	0.00573
Asthma	9	0.165	3	0.000428	0.0968	0.00784
Intermittent Hypoxia and Hypercapnia (increase)	3	0.055	2	0.000959	0.216	0.0163
Overweight Obese Mother (increase)	4	0.0733	2	0.0019	0.425	0.0301
Autism (decrease_g)	16	0.293	3	0.00262	0.584	0.039
Obese (increase)	6	0.11	2	0.00463	1	0.0649
Urogenital schistosomiasis (decreased)	7	0.128	2	0.00641	1	0.0848
Resistance to PD-L1 monoclonal antibodies (decrease)	8	0.147	2	0.00846	1	0.106
Colorectal cancer (global signature)	9	0.165	2	0.0108	1	0.128
Increase Susceptibility to Malaria (decrease)	10	0.183	2	0.0133	1	0.151
Atopy	1	0.0183	1	0.0183	1	0.174
Caesarean section birth (increase)	1	0.0183	1	0.0183	1	0.174
Depression (decrease)	1	0.0183	1	0.0183	1	0.174
Down Syndrome (decrease)	1	0.0183	1	0.0183	1	0.174
Cirrhosis (China, decrease)	35	0.641	3	0.0243	1	0.222
Professional Athlete (increase)	14	0.256	2	0.0257	1	0.226
Uveitis (decrease)	37	0.678	3	0.0281	1	0.239
Bipolar Disorder	2	0.0366	1	0.0363	1	0.279
Colorectal Cancer (Tumorigenesis, decrease)	2	0.0366	1	0.0363	1	0.279
Intermittent Hypoxia and Hypercapnia (decrease)	2	0.0366	1	0.0363	1	0.279
Cessation Smoking (increase)	3	0.055	1	0.054	1	0.347
Multiple Sclerosis (decrease)	3	0.055	1	0.054	1	0.347
Parkinsons (increased)	3	0.055	1	0.054	1	0.347
Third Trimester (vs First Trimester, increase)	3	0.055	1	0.054	1	0.347
Type 1 Diabetes (decrease)	3	0.055	1	0.054	1	0.347
Type 1 Diabetes (g_increase)	3	0.055	1	0.054	1	0.347
Amyotrophic Lateral Sclerosis (ALS, decrease)	4	0.0733	1	0.0714	1	0.414
HIV-1 infection in Mozambique (decrease)	4	0.0733	1	0.0714	1	0.414
Post Partum Gestational Diabetes (decrease)	4	0.0733	1	0.0714	1	0.414
Type 1 Diabetes (g_decrease)	4	0.0733	1	0.0714	1	0.414
Crohn's Disease (g_decrease)	5	0.0916	1	0.0884	1	0.478
Multiple Sclerosis (increase)	5	0.0916	1	0.0884	1	0.478
Symptomatic atherosclerosis (decrease)	5	0.0916	1	0.0884	1	0.478
Alzheimer's (increase)	6	0.11	1	0.105	1	0.544
Colorectal carcinogenesis (Carcinoma, decrease)	6	0.11	1	0.105	1	0.544
Alzheimer's (decrease)	7	0.128	1	0.122	1	0.603
Obese (decrease)	7	0.128	1	0.122	1	0.603
Increase Susceptibility to Malaria (increase)	8	0.147	1	0.138	1	0.643
Periodontitis (increase)	8	0.147	1	0.138	1	0.643
Resistance to PD-L1 monoclonal antibodies (increase)	8	0.147	1	0.138	1	0.643
Head and neck squamous cell carcinoma (decrease)	9	0.165	1	0.154	1	0.69
Maternal Antenatal infection (decrease)	9	0.165	1	0.154	1	0.69
Hepatitis B (decrease)	10	0.183	1	0.169	1	0.732
Urogenital schistosomiasis (increased)	10	0.183	1	0.169	1	0.732
Parkinsons (decreased)	11	0.201	1	0.185	1	0.784
Colorectal carcinogenesis (Carcinoma, increase)	13	0.238	1	0.214	1	0.88
Uveitis (increase)	13	0.238	1	0.214	1	0.88
Food Allergies (decrease)	14	0.256	1	0.229	1	0.923
Type 2 Diabetes (Chinese, increase)	16	0.293	1	0.257	1	1
Cirrhosis (China, increase)	21	0.385	1	0.324	1	1

## Sheet: Harman--TSEA
# From Curated Host-intrinsic Taxon Sets	total	expected	hits	Raw p	Holm p	FDR
Colorectal Carcinoma (US and Vietnam, decrease)	12	0.187	5	4.31e-07	0.000102	0.000102
Resistance to Immune Checkpoint Inhibitors (increase)	13	0.203	4	2.94e-05	0.00698	0.00327
Bacterial Vaginosis (increase)	29	0.453	5	5.42e-05	0.0128	0.00327
Crohn's Disease (CD, increase)	15	0.234	4	5.5e-05	0.0129	0.00327
Intermittent Hypoxia and Hypercapnia (increase)	3	0.0468	2	0.000693	0.162	0.0318
Liver Cirrhosis (China, increase)	13	0.203	3	0.000858	0.2	0.0318
Liver Cirrhosis (China, decrease)	52	0.811	5	0.000935	0.217	0.0318
Overweight Obese Mother (increase)	4	0.0624	2	0.00137	0.317	0.0408
Anorexic (decrease)	7	0.109	2	0.00467	1	0.0854
Onset of obesity in children	7	0.109	2	0.00467	1	0.0854
Obese (decrease)	7	0.109	2	0.00467	1	0.0854
Pediatric Crohn's Disease	7	0.109	2	0.00467	1	0.0854
Urogenital schistosomiasis (decreased)	7	0.109	2	0.00467	1	0.0854
Chronic Obstructive Pulmonary Disease (COPD)	8	0.125	2	0.00616	1	0.105
Asthma	9	0.14	2	0.00785	1	0.117
Colorectal cancer (global signature)	9	0.14	2	0.00785	1	0.117
Increase Susceptibility to Malaria (decrease)	10	0.156	2	0.00972	1	0.136
Atopy	1	0.0156	1	0.0156	1	0.177
Caesarean section birth (increase)	1	0.0156	1	0.0156	1	0.177
Depression (decrease)	1	0.0156	1	0.0156	1	0.177
Down Syndrome (decrease)	1	0.0156	1	0.0156	1	0.177
Type I Diabetes (increased)	13	0.203	2	0.0164	1	0.177
Autism (decrease_g)	16	0.25	2	0.0245	1	0.253
Bipolar Disorder	2	0.0312	1	0.031	1	0.284
Colorectal Cancer (Tumorigenesis, decrease)	2	0.0312	1	0.031	1	0.284
Intermittent Hypoxia and Hypercapnia (decrease)	2	0.0312	1	0.031	1	0.284
Cessation Smoking (increase)	3	0.0468	1	0.0461	1	0.354
Multiple Sclerosis (decrease)	3	0.0468	1	0.0461	1	0.354
Parkinsons (increased)	3	0.0468	1	0.0461	1	0.354
Type 1 Diabetes (decrease)	3	0.0468	1	0.0461	1	0.354
Type 1 Diabetes (g_increase)	3	0.0468	1	0.0461	1	0.354
Amyotrophic Lateral Sclerosis (ALS, decrease)	4	0.0624	1	0.061	1	0.427
HIV-1 infection in Mozambique (decrease)	4	0.0624	1	0.061	1	0.427
Type 1 Diabetes (g_decrease)	4	0.0624	1	0.061	1	0.427
Crohn's Disease (g_decrease)	5	0.078	1	0.0757	1	0.501
Symptomatic atherosclerosis (decrease)	5	0.078	1	0.0757	1	0.501
Obese (increase)	6	0.0936	1	0.0902	1	0.58
Cirrhosis (China, decrease)	35	0.546	2	0.102	1	0.627
Alzheimer's (decrease)	7	0.109	1	0.104	1	0.627
Uveitis (decrease)	37	0.577	2	0.112	1	0.627
Increase Susceptibility to Malaria (increase)	8	0.125	1	0.118	1	0.627
Periodontitis (increase)	8	0.125	1	0.118	1	0.627
Resistance to Immune Checkpoint Inhibitors (decrease)	8	0.125	1	0.118	1	0.627
Resistance to PD-L1 monoclonal antibodies (decrease)	8	0.125	1	0.118	1	0.627
Resistance to PD-L1 monoclonal antibodies (increase)	8	0.125	1	0.118	1	0.627
Head and neck squamous cell carcinoma (decrease)	9	0.14	1	0.132	1	0.685
Urogenital schistosomiasis (increased)	10	0.156	1	0.146	1	0.739
Colorectal carcinogenesis (Carcinoma, increase)	13	0.203	1	0.186	1	0.92
Food Allergies (decrease)	14	0.218	1	0.198	1	0.944
Professional Athlete (increase)	14	0.218	1	0.198	1	0.944
Type 2 Diabetes (Chinese, increase)	16	0.25	1	0.223	1	1
Cirrhosis (China, increase)	21	0.328	1	0.283	1	1

## Sheet: Uncorrected--TSEA
# From Curated Host-intrinsic Taxon Sets	total	expected	hits	Raw p	Holm p	FDR
Colorectal Carcinoma (US and Vietnam, decrease)	12	0.179	5	3.38e-07	8.05e-05	8.05e-05
Resistance to Immune Checkpoint Inhibitors (increase)	13	0.194	4	2.44e-05	0.00579	0.00291
Bacterial Vaginosis (increase)	29	0.433	5	4.3e-05	0.0101	0.00341
Intermittent Hypoxia and Hypercapnia (increase)	3	0.0448	2	0.000633	0.149	0.0358
Liver Cirrhosis (China, decrease)	52	0.776	5	0.000751	0.176	0.0358
Crohn's Disease (CD, increase)	15	0.224	3	0.00117	0.273	0.0426
Overweight Obese Mother (increase)	4	0.0597	2	0.00125	0.291	0.0426
Anorexic (decrease)	7	0.104	2	0.00427	0.986	0.0847
Onset of obesity in children	7	0.104	2	0.00427	0.986	0.0847
Obese (decrease)	7	0.104	2	0.00427	0.986	0.0847
Pediatric Crohn's Disease	7	0.104	2	0.00427	0.986	0.0847
Urogenital schistosomiasis (decreased)	7	0.104	2	0.00427	0.986	0.0847
Chronic Obstructive Pulmonary Disease (COPD)	8	0.119	2	0.00564	1	0.103
Asthma	9	0.134	2	0.00719	1	0.114
Colorectal cancer (global signature)	9	0.134	2	0.00719	1	0.114
Increase Susceptibility to Malaria (decrease)	10	0.149	2	0.0089	1	0.132
Atopy	1	0.0149	1	0.0149	1	0.17
Caesarean section birth (increase)	1	0.0149	1	0.0149	1	0.17
Depression (decrease)	1	0.0149	1	0.0149	1	0.17
Liver Cirrhosis (China, increase)	13	0.194	2	0.015	1	0.17
Type I Diabetes (increased)	13	0.194	2	0.015	1	0.17
Autism (decrease_g)	16	0.239	2	0.0225	1	0.243
Bipolar Disorder	2	0.0299	1	0.0296	1	0.282
Colorectal Cancer (Tumorigenesis, decrease)	2	0.0299	1	0.0296	1	0.282
Intermittent Hypoxia and Hypercapnia (decrease)	2	0.0299	1	0.0296	1	0.282
Cessation Smoking (increase)	3	0.0448	1	0.0441	1	0.35
Multiple Sclerosis (decrease)	3	0.0448	1	0.0441	1	0.35
Parkinsons (increased)	3	0.0448	1	0.0441	1	0.35
Type 1 Diabetes (decrease)	3	0.0448	1	0.0441	1	0.35
Type 1 Diabetes (g_increase)	3	0.0448	1	0.0441	1	0.35
Amyotrophic Lateral Sclerosis (ALS, decrease)	4	0.0597	1	0.0584	1	0.421
HIV-1 infection in Mozambique (decrease)	4	0.0597	1	0.0584	1	0.421
Type 1 Diabetes (g_decrease)	4	0.0597	1	0.0584	1	0.421
Crohn's Disease (g_decrease)	5	0.0746	1	0.0725	1	0.493
Symptomatic atherosclerosis (decrease)	5	0.0746	1	0.0725	1	0.493
Obese (increase)	6	0.0896	1	0.0864	1	0.571
Cirrhosis (China, decrease)	35	0.522	2	0.0941	1	0.605
Alzheimer's (decrease)	7	0.104	1	0.1	1	0.614
Uveitis (decrease)	37	0.552	2	0.103	1	0.614
Increase Susceptibility to Malaria (increase)	8	0.119	1	0.114	1	0.614
Periodontitis (increase)	8	0.119	1	0.114	1	0.614
Resistance to Immune Checkpoint Inhibitors (decrease)	8	0.119	1	0.114	1	0.614
Resistance to PD-L1 monoclonal antibodies (decrease)	8	0.119	1	0.114	1	0.614
Resistance to PD-L1 monoclonal antibodies (increase)	8	0.119	1	0.114	1	0.614
Head and neck squamous cell carcinoma (decrease)	9	0.134	1	0.127	1	0.671
Urogenital schistosomiasis (increased)	10	0.149	1	0.14	1	0.724
Colorectal carcinogenesis (Carcinoma, increase)	13	0.194	1	0.178	1	0.903
Food Allergies (decrease)	14	0.209	1	0.191	1	0.926
Professional Athlete (increase)	14	0.209	1	0.191	1	0.926
Type 2 Diabetes (Chinese, increase)	16	0.239	1	0.215	1	1
Cirrhosis (China, increase)	21	0.313	1	0.272	1	1

## Sheet: MarginalData--TSEA
# From Curated Host-intrinsic Taxon Sets	total	expected	hits	Raw p	Holm p	FDR
Colorectal Carcinoma (US and Vietnam, decrease)	12	0.187	4	2.06e-05	0.0049	0.00327
Resistance to Immune Checkpoint Inhibitors (increase)	13	0.203	4	2.94e-05	0.00698	0.00327
Bacterial Vaginosis (increase)	29	0.453	5	5.42e-05	0.0128	0.00327
Crohn's Disease (CD, increase)	15	0.234	4	5.5e-05	0.0129	0.00327
Intermittent Hypoxia and Hypercapnia (increase)	3	0.0468	2	0.000693	0.162	0.0318
Liver Cirrhosis (China, increase)	13	0.203	3	0.000858	0.2	0.0318
Liver Cirrhosis (China, decrease)	52	0.811	5	0.000935	0.217	0.0318
Obese (decrease)	7	0.109	2	0.00467	1	0.123
Pediatric Crohn's Disease	7	0.109	2	0.00467	1	0.123
Chronic Obstructive Pulmonary Disease (COPD)	8	0.125	2	0.00616	1	0.147
Asthma	9	0.14	2	0.00785	1	0.156
Colorectal cancer (global signature)	9	0.14	2	0.00785	1	0.156
Increase Susceptibility to Malaria (decrease)	10	0.156	2	0.00972	1	0.178
Atopy	1	0.0156	1	0.0156	1	0.216
Caesarean section birth (increase)	1	0.0156	1	0.0156	1	0.216
Depression (decrease)	1	0.0156	1	0.0156	1	0.216
Down Syndrome (decrease)	1	0.0156	1	0.0156	1	0.216
Type I Diabetes (increased)	13	0.203	2	0.0164	1	0.216
Autism (decrease_g)	16	0.25	2	0.0245	1	0.307
Colorectal Cancer (Tumorigenesis, decrease)	2	0.0312	1	0.031	1	0.351
Intermittent Hypoxia and Hypercapnia (decrease)	2	0.0312	1	0.031	1	0.351
Cessation Smoking (increase)	3	0.0468	1	0.0461	1	0.422
Multiple Sclerosis (decrease)	3	0.0468	1	0.0461	1	0.422
Parkinsons (increased)	3	0.0468	1	0.0461	1	0.422
Type 1 Diabetes (decrease)	3	0.0468	1	0.0461	1	0.422
Type 1 Diabetes (g_increase)	3	0.0468	1	0.0461	1	0.422
Amyotrophic Lateral Sclerosis (ALS, decrease)	4	0.0624	1	0.061	1	0.484
HIV-1 infection in Mozambique (decrease)	4	0.0624	1	0.061	1	0.484
Overweight Obese Mother (increase)	4	0.0624	1	0.061	1	0.484
Type 1 Diabetes (g_decrease)	4	0.0624	1	0.061	1	0.484
Crohn's Disease (g_decrease)	5	0.078	1	0.0757	1	0.563
Symptomatic atherosclerosis (decrease)	5	0.078	1	0.0757	1	0.563
Cirrhosis (China, decrease)	35	0.546	2	0.102	1	0.671
Alzheimer's (decrease)	7	0.109	1	0.104	1	0.671
Anorexic (decrease)	7	0.109	1	0.104	1	0.671
Onset of obesity in children	7	0.109	1	0.104	1	0.671
Urogenital schistosomiasis (decreased)	7	0.109	1	0.104	1	0.671
Uveitis (decrease)	37	0.577	2	0.112	1	0.671
Increase Susceptibility to Malaria (increase)	8	0.125	1	0.118	1	0.671
Periodontitis (increase)	8	0.125	1	0.118	1	0.671
Resistance to Immune Checkpoint Inhibitors (decrease)	8	0.125	1	0.118	1	0.671
Resistance to PD-L1 monoclonal antibodies (increase)	8	0.125	1	0.118	1	0.671
Head and neck squamous cell carcinoma (decrease)	9	0.14	1	0.132	1	0.732
Urogenital schistosomiasis (increased)	10	0.156	1	0.146	1	0.789
Colorectal carcinogenesis (Carcinoma, increase)	13	0.203	1	0.186	1	0.982
Professional Athlete (increase)	14	0.218	1	0.198	1	1
Type 2 Diabetes (Chinese, increase)	16	0.25	1	0.223	1	1
Cirrhosis (China, increase)	21	0.328	1	0.283	1	1
Autism (g_decrease)	22	0.343	1	0.294	1	1
